# Supplementary material for: Using Digital Platforms to Promote Blood Donation: Motivational and Preliminary Evidence from Latin America and Spain
Source: Int J Environ Res Public Health. 2021 Apr 17;18(8):4270. doi: 10.3390/ijerph18084270 (PMC8073325; doi:10.3390/ijerph18084270)
Supplement: Supplementary file 1 [file ijerph-18-04270-s001.zip]

Archive with 3 entries (3 files):
- Supplementary File S1.pdf
- Supplementary File S2.pdf
- Supplementary File S3.pdf
